# Supplementary material for: The Potential Value of Blood Inflammatory Parameters in Diagnosing the Inflammatory Microenvironment and Predicting Fetal Outcomes in Patients With Intrahepatic Cholestasis of Pregnancy
Source: Mediators Inflamm. 2026 Mar 2;2026:2838186. doi: 10.1155/mi/2838186 (PMC12951356; doi:10.1155/mi/2838186)
Supplement: Supplementary file 2 — Supporting Information 2 Table S1: Heterogeneity, pleiotropy, and SNPs of the MR analysis in cytokines and ICP. [file MI-2026-2838186-s001.xlsx]

## Sheet: Sheet1
Supplementary Table 1: heterogeneity, pleiotropy and SNPs of the MR analysis in cytokines and ICP
Exposure	Cochran	Egger_intercept-P
IL-2	NA	NA
IL-4	0.0704368	NA
IL-6	0.418977	0.419573
IL-10	0.001	0.566747
TNF-α	0.802921	0.628076
IFN-γ	0.87658	0.260289
Exposure	SNP	effect_allele	other_allele
IL-2	rs7615304	A	G
IL-4	rs10512267	T	C
	rs2849346	C	G
	rs6765768	A	G
IL-6	rs1333040	T	C
	rs2404476	A	G
	rs4684700	T	C
IL-10	rs10457128	A	G
	rs1530455	T	C
	rs2375980	C	G
	rs282258	T	C
	rs3025021	T	C
	rs6921438	A	G
	rs7088799	T	G
TNF-α	rs16938466	T	G
	rs16984398	T	C
	rs17119113	G	A
	rs9808346	A	G
IFN-γ	rs10487554	A	G
	rs10761731	T	A
	rs113600793	A	C
	rs115729819	G	A
	rs11843756	G	T
	rs12420286	C	T
	rs1867282	T	C
	rs2073438	A	G
	rs2188420	G	C
	rs73479333	C	G
	rs74148555	T	C
	rs78296352	T	G
